# Supplementary material for: Production of hemolysin BL by Bacillus cereus group isolates of dairy origin is associated with whole-genome phylogenetic clade
Source: BMC Genomics. 2016 Aug 9;17:581. doi: 10.1186/s12864-016-2883-z (PMC4979109; doi:10.1186/s12864-016-2883-z)
Supplement: Additional file 1: Table S1. — List of publicly available closed genomes included in this study. (XLSX 43 kb) [file 12864_2016_2883_MOESM1_ESM.xlsx]

## Sheet: Table S1
List of publicly available closed genomes included in this study
Isolate	Species	Source details	Chromosome sequence accession no.	No. of plasmids
A2012	B. anthracis	anthrax	NZ_AAAC02000001.1	2
2000031021	B. anthracis	NA	NZ_CP007618.1	1
A16R	B. anthracis	NA	NZ_CP001974.1	1
2002013094	B. anthracis	NA	NZ_CP009902.1	2
Ames Ancestor	B. anthracis	bioterrorism attack	NC_007530.2	2
ATCC 14579	B. cereus	air in a cow shed in ND	NC_004722.1	1
E33L	B. cereus	dead zebra swab	NC_006274.1	5
Rock1-15	B. cereus	soil	NZ_ACMH00000000.1	0
Rock3-42	B. cereus	soil	NZ_CM000732.1	0
FT9	B. cereus	thermal spring	NZ_CP008712.1	0
F	B. cereus	ancient permafrost	NZ_CM001787.1	0
Rock4-2	B. cereus	soil	NZ_CM000734.1	0
ATCC 4342	B. cereus	milk	NZ_CM000721.1	0
m1293	B. cereus	cheese	NZ_CM000714.1	0
ATCC 10987	B. cereus	cheese spoilage	NC_003909.8	1
03BB87	B. cereus	blood culture	NZ_CP009941.1	2
AH187	B. cereus	vomitting, emetic outbreak	NC_011658.1	4
03BB102	B. cereus	blood	NC_012472.1	1
AH820	B. cereus	periodontitis	NC_011773.1	3
172560W	B. cereus	burn wouND	NZ_CM000717.1	0
B4264	B. cereus	fatal pneumonia	NC_011725.1	0
Q1	B. cereus	non-pathogenic, iNDustrial potential	NC_011969.1	2
ATCC 10876	B. cereus	contaminated flask	NZ_CM000715.1	0
F65185	B. cereus	open fracture	NZ_CM000736.1	0
Cl	B. cereus biovar anthracis	chimpanzees, anthrax	NC_014335.1	3
NVH 391-98	B. cytotoxicus	food poisoning outbreak	NC_009674.1	1
Rock1-4	B. mycoides	soil	NZ_CM000743.1	0
Rock3-17	B. mycoides	soil	NZ_CM000744.1	0
219298	B. mycoides	NA	NZ_CP007626.1	5
DSM 12442	B. pseudomycoides	soil	NZ_CM000745.1	0
Al Hakam	B. thuringiensis	NA	NC_008600.1	1
BGSC 4AW1	B. thuringiensis serovar andalousiensis	NA	NZ_CM000754.1	0
YBT-020	B. thuringiensis serovar finitimus	NA	NC_017200.1	2
HD-1	B. thuringiensis serovar galleriae	pink bollworm	NZ_CP004870.1	13
BGSC 4BD1	B. thuringiensis serovar huazhongensis	NA	NZ_CM000756.1	0
YBT-1520	B. thuringiensis serovar konkukian	soil	NZ_CP004858.1	11
97-27	B. thuringiensis serovar kurstaki	tissue necrosis	NC_005957.1	1
HD-29	B. thuringiensis serovar kurstaki	NA	NZ_CP010089.1	10
T03a001	B. thuringiensis serovar kurstaki	mediterranean flour moth	NZ_CM000751.1	0
BGSC 4AJ1	B. thuringiensis serovar monterrey	NA	NZ_CM000752.1	0
T13001	B. thuringiensis serovar pakistani	NA	NZ_CM000750.1	0
BGSC 4BA1	B. thuringiensis serovar pondicheriensis	NA	NZ_CM000755.1	0
BGSC 4CC1	B. thuringiensis serovar pulsiensis	grain field	NZ_CM000757.1	0
BGSC 4Y1	B. thuringiensis serovar tochigiensis	NA	NZ_CM000746.1	0
BCT-7112	B. toyonensis	animal feed additive	NC_022781.1	2
WSBC 10204	B. weihenstephanensis	NA	NZ_CP009746.1	0
KBAB4	B. weihenstephanensis	NA	NC_010184.1	4
NA, not available
