# Supplementary material for: Production of hemolysin BL by Bacillus cereus group isolates of dairy origin is associated with whole-genome phylogenetic clade
Source: BMC Genomics. 2016 Aug 9;17:581. doi: 10.1186/s12864-016-2883-z (PMC4979109; doi:10.1186/s12864-016-2883-z)
Supplement: Additional file 2: Table S2. — Virulence-associated genes included in the comparative genomic analysis of Bacillus cereus group isolates. (XLSX 33 kb) [file 12864_2016_2883_MOESM2_ESM.xlsx]

## Sheet: Table_S2
Absolute core genome SNP distance for 69 B. cereus group isolates.
B. anthracis 2000031021
B. anthracis 2002013094	2
B. anthracis A16R	15	13
B. anthracis A2012	16	14	3
B. anthracis Ames Ancestor	14	12	1	2
B. cereus 03BB102	54	52	57	58	56
B. cereus 03BB87	134	132	137	138	136	127
B. cereus 172560W	278	276	281	282	280	266	275
B. cereus AH187	139	137	142	143	141	123	126	268
B. cereus AH820	40	38	43	44	42	40	124	264	127
B. cereus ATCC 10876	279	277	282	283	281	266	272	36	269	267
B. cereus ATCC 10987	147	145	150	151	149	132	136	283	89	138	284
B. cereus ATCC 14579	291	289	294	295	293	281	286	67	283	280	71	294
B. cereus ATCC 4342	137	135	140	141	139	134	72	278	138	129	280	151	291
B. cereus B4264	285	283	288	289	287	274	275	56	270	272	64	291	38	281
B. cereus CI	59	57	62	63	61	49	141	277	136	43	280	151	293	144	285
B. cereus E33L	67	65	70	71	69	53	135	259	125	57	262	137	271	134	267	64
B. cereus F	146	144	149	150	148	130	135	281	83	137	280	28	291	148	287	150	135
B. cereus F65185	274	272	277	278	276	262	269	24	266	262	40	277	67	274	60	275	255	275
B. cereus FT9	130	128	133	134	132	125	68	272	125	122	275	133	287	33	279	135	125	132	269
B. cereus Q1	139	137	142	143	141	125	124	272	24	129	273	92	283	138	274	138	127	88	270	127
B. cereus Rock1 15	278	276	281	282	280	266	269	56	268	267	56	283	25	278	31	280	260	280	54	276	272
B. cereus Rock3 42	53	51	56	57	55	43	131	267	128	43	268	139	281	136	273	46	62	140	261	129	130	266
B. cereus Rock4 2	272	270	275	276	274	260	267	25	264	260	43	275	74	272	63	273	255	273	15	266	268	61	261
B. cereus m1293	129	127	132	133	131	118	133	268	53	120	271	81	281	140	274	131	118	79	262	133	52	270	121	260
B. cytotoxicus NVH 391-98	1274	1272	1277	1278	1276	1252	1261	1263	1255	1261	1265	1247	1263	1270	1257	1265	1261	1249	1263	1267	1253	1258	1263	1260	1241
B. mycoides 219298	877	875	880	881	879	872	878	907	868	866	904	863	901	887	899	882	877	859	902	884	867	894	871	901	868	1130
B. mycoides Rock 1-4	894	892	897	898	896	889	897	922	885	883	921	878	920	906	918	899	894	876	919	903	884	913	888	918	885	1146	49
B. mycoides Rock 3-17	897	895	900	901	899	892	900	925	888	886	924	881	923	909	921	902	897	879	922	906	887	916	891	921	888	1149	54	11
B. pseudomycoides DSM 12442	878	876	881	882	880	873	879	908	869	867	905	865	902	888	900	883	878	861	903	885	868	895	872	902	869	1131	31	58	61
B. thuringiensis 97 27	51	49	54	55	53	47	137	267	133	41	272	147	283	142	275	40	52	145	265	132	135	270	46	263	128	1264	872	889	892	873
B. thuringiensis Al Hakam	63	61	66	67	65	17	132	272	132	47	272	141	287	137	280	58	64	139	270	128	134	272	48	268	125	1256	873	890	893	874	58
B. thuringiensis BGSC 4AJ1	39	37	42	43	41	38	120	262	123	23	263	134	275	127	268	42	56	134	260	118	125	262	44	258	116	1256	863	880	883	864	32	47
B. thuringiensis BGSC 4AW1	44	42	47	48	46	46	126	261	125	26	264	132	273	131	267	51	61	133	259	124	127	262	45	258	118	1256	864	881	884	865	43	55	25
B. thuringiensis BGSC 4BA1	37	35	40	41	39	41	123	267	128	13	270	139	283	128	275	42	58	138	265	121	130	270	44	263	121	1261	867	884	887	868	38	48	20	29
B. thuringiensis BGSC 4BD1	294	292	297	298	296	282	288	82	278	280	87	294	90	289	82	295	275	290	86	286	282	79	283	89	280	1257	896	907	910	897	287	288	280	278	283
B. thuringiensis BGSC 4CC1	37	35	40	41	39	39	125	259	122	23	262	135	273	130	265	40	54	134	257	123	124	260	40	255	115	1257	866	883	886	867	34	50	16	29	24	277
B. thuringiensis BGSC 4Y1	134	132	137	138	136	129	66	268	121	124	269	137	278	45	273	135	127	137	264	40	123	267	131	262	131	1261	886	905	908	887	131	132	116	124	123	282	121
B. thuringiensis HD 1	277	275	280	281	279	267	278	37	273	267	53	280	76	281	71	280	260	278	31	276	277	65	268	34	269	1269	908	923	926	909	272	275	265	263	270	93	262	271
B. thuringiensis HD 29	274	272	277	278	276	264	275	32	270	264	50	277	73	278	66	275	257	275	24	273	274	62	265	27	266	1264	903	918	921	904	269	272	262	260	267	88	259	268	13
B. thuringiensis T03a001	271	269	274	275	273	261	272	29	267	261	47	274	70	275	65	274	254	272	23	270	271	59	262	26	263	1263	902	917	920	903	266	269	259	257	264	87	256	265	8	5
B. thuringiensis T13001	280	278	283	284	282	269	266	67	267	269	71	282	44	272	38	282	264	278	67	269	273	35	266	68	269	1252	895	914	917	896	274	275	265	263	272	87	262	264	76	73	70
B. thuringiensis YBT 020	149	147	152	153	151	137	145	284	82	137	286	80	295	150	288	154	135	76	282	143	84	282	146	280	78	1252	878	895	898	880	149	144	137	139	138	295	138	143	287	284	281	285
B. thuringiensis YBT 1520	274	272	277	278	276	264	275	32	270	264	50	277	73	278	68	277	257	275	26	273	274	62	265	29	266	1266	905	920	923	906	269	272	262	260	267	90	259	268	11	8	3	73	284
B. toyonensis BCT 7112	325	323	328	329	327	316	328	308	329	319	308	332	316	336	311	328	323	332	309	328	332	307	320	303	330	1258	884	901	902	885	324	322	314	317	322	325	310	325	314	309	308	310	342	311
B. weihenstephanensis KBAB4	505	503	508	509	507	497	503	508	499	496	511	492	516	507	507	512	501	490	507	506	504	505	493	503	499	1321	920	935	936	922	502	501	493	489	499	518	494	501	514	511	508	506	505	511	451
B. weihenstephanensis WSBC 10204	501	499	504	505	503	491	499	504	499	490	505	491	514	506	505	506	497	491	503	505	504	503	487	499	499	1320	931	944	945	933	496	493	487	483	493	516	490	499	510	507	504	504	504	507	450	46
FSL H7-0926	508	506	511	512	510	498	506	507	502	497	510	493	515	510	506	513	504	490	506	509	507	504	496	502	502	1317	924	939	940	926	503	504	494	490	500	517	497	500	513	510	507	509	506	510	453	41	51
FSL H8-482	326	324	329	330	328	317	329	309	330	320	309	333	317	337	312	329	324	333	310	329	333	308	321	304	331	1259	887	902	903	888	325	323	315	318	323	326	311	326	315	310	309	311	343	312	11	450	449	454
FSL H8-488	325	323	328	329	327	316	328	308	329	319	308	332	316	336	311	328	323	332	309	328	332	307	320	303	330	1258	884	901	902	885	324	322	314	317	322	325	310	325	314	309	308	310	342	311	0	451	450	453	11
FSL K6-0040	306	304	309	310	308	290	300	141	297	290	139	310	148	304	140	305	285	304	141	300	301	135	297	142	298	1273	895	908	911	896	295	296	288	285	293	143	287	294	150	145	144	140	305	147	304	488	486	487	305
FSL K6-0043	305	303	308	309	307	291	298	118	293	289	118	306	130	303	120	304	288	302	118	300	297	121	296	121	293	1273	885	900	903	886	296	295	287	284	292	134	284	295	127	122	121	126	305	124	310	490	488	489	311
FSL K6-0067	137	135	138	139	137	130	41	273	127	127	269	141	284	73	273	144	138	138	267	69	125	267	134	265	136	1265	877	896	899	878	140	133	125	131	126	286	130	62	276	273	270	262	148	273	331	495	491	500	332
FSL K6-0069	247	245	250	251	249	241	248	301	243	236	302	248	315	255	310	249	239	246	295	246	247	304	242	293	239	1277	875	888	889	878	245	243	234	234	239	316	237	246	300	297	294	303	253	297	304	455	452	452	305
FSL K6-0073	285	283	288	289	287	272	278	42	275	273	10	290	75	286	66	286	268	286	46	281	279	58	272	49	277	1269	906	923	926	907	278	278	269	270	276	89	268	275	59	56	53	75	292	56	314	513	507	512	315
FSL K6-0267	505	503	508	509	507	497	505	508	503	496	509	491	513	510	506	512	503	491	507	509	508	502	495	503	503	1314	922	937	938	924	502	503	493	489	499	518	496	503	512	509	506	509	506	509	453	48	56	25	452
FSL M8-0117	146	144	149	150	148	139	99	275	132	136	273	147	289	104	283	155	135	144	271	101	128	276	142	267	135	1275	886	905	908	885	151	144	133	136	135	291	135	101	278	275	272	276	144	275	333	500	496	501	334
FSL W8-0003	124	122	127	128	126	112	131	262	51	114	267	82	275	140	268	123	112	80	260	131	49	266	117	258	19	1244	865	882	885	866	120	121	108	110	115	276	107	125	265	262	259	265	75	262	327	497	497	500	328
FSL W8-0050	147	145	150	151	149	132	136	283	89	138	284	0	294	151	291	151	137	28	277	133	92	283	139	275	81	1247	863	878	881	865	147	141	134	132	139	294	135	137	280	277	274	282	80	277	332	492	491	493	333
FSL W8-0169	282	280	285	286	284	267	278	325	271	270	323	279	337	290	329	285	268	279	320	283	274	322	268	320	269	1286	883	895	896	886	275	271	268	268	273	338	267	282	331	326	325	328	284	328	316	463	462	458	317
FSL W8-0268	273	271	276	277	275	261	265	48	264	259	52	281	40	271	22	272	254	277	50	270	268	31	260	55	268	1260	896	915	918	897	264	267	257	256	262	76	254	262	59	54	53	40	279	56	309	503	501	502	310
FSL W8-0275	57	55	60	61	59	41	131	259	126	35	262	137	275	132	267	42	53	136	257	125	128	262	40	255	123	1254	865	884	887	866	42	48	36	43	34	275	36	127	262	259	256	264	144	259	316	493	489	494	317
FSL W8-0483	57	55	60	61	59	23	129	269	123	45	269	136	284	140	277	54	60	134	267	129	125	269	46	265	116	1251	873	890	893	874	52	24	43	51	46	285	44	131	272	269	266	270	139	269	320	505	499	508	321
FSL W8-0520	142	140	145	146	144	131	137	275	90	134	276	32	287	152	282	149	134	33	271	136	93	276	137	269	80	1252	868	883	886	870	142	138	131	132	133	290	133	140	274	271	268	275	77	271	332	492	491	493	333
FSL W8-0523	142	140	145	146	144	131	137	275	90	134	276	32	287	152	282	149	134	33	271	136	93	276	137	269	80	1252	868	883	886	870	142	138	131	132	133	290	133	140	274	271	268	275	77	271	332	492	491	493	333
FSL W8-0640	274	272	277	278	276	262	271	28	266	262	46	277	73	276	64	275	257	275	18	271	270	60	263	19	264	1268	904	921	922	905	267	268	260	260	265	84	257	266	31	24	23	67	282	26	305	505	501	504	306
FSL W8-0767	276	274	279	280	278	264	271	24	264	262	36	279	68	274	58	275	257	276	28	268	268	57	265	30	267	1256	899	916	919	900	265	270	260	259	265	82	257	264	45	40	39	69	282	42	304	509	505	508	305
FSL W8-0824	280	278	283	284	282	270	275	58	270	271	60	283	27	280	31	284	264	280	58	278	272	18	272	63	268	1252	890	909	912	891	276	276	266	264	274	81	264	269	65	60	59	37	284	62	307	503	503	502	308
FSL W8-0932	61	59	64	65	63	21	130	273	134	43	273	139	289	137	281	56	64	136	271	128	134	274	50	269	125	1257	872	889	892	874	54	14	45	53	44	289	46	132	276	273	270	276	144	273	326	502	494	503	327
[truncated: 19 more columns]
