# Supplementary material for: Production of hemolysin BL by Bacillus cereus group isolates of dairy origin is associated with whole-genome phylogenetic clade
Source: BMC Genomics. 2016 Aug 9;17:581. doi: 10.1186/s12864-016-2883-z (PMC4979109; doi:10.1186/s12864-016-2883-z)
Supplement: Additional file 3: Table S3. — Presence/absence of 36 virulence genes in whole genome sequences of 69 B. cereus group isolates. (XLSX 19 kb) [file 12864_2016_2883_MOESM3_ESM.xlsx]

## Sheet: Table_S3
Virulence-associated genes included in the comparative genomic analysis of Bacillus cereus group isolates
Gene	Function	Functional category	Protein sequence gi/PFAM accession numbera
atxA	Bacillus anthracis global virulence regulator	transcriptional regulators	10956365
bceT	diarrheal toxin	toxins or putative toxins	1665720
capA	capsule biosynthesis protein	capsular genes	10956446
capB	capsule biosynthesis protein	capsular genes	10956448
capC	poly-gamma glutamate capsule synthesis	capsular genes	10956447
capD	poly-gamma glutamate capsule synthesis	capsular genes	753753473
capE	polyglutamate capsule biosynthesis protein	capsular genes	821583427
cerA	cereolysinA	hemolysin genes	505581110
cerB	cereolysinB	hemolysin genes	505581118
cesA	cereulide, synthetase A	toxins or putative toxins	190015727
cesB	cereulide, synthetase B	toxins or putative toxins	190015609
cesC	cereulide, ABC transporter ATP-binding protein	toxins or putative toxins	190015504
cesD	cereulide, putative permease	toxins or putative toxins	190015506
clo	cereolysin O	toxins or putative toxins	62550724
cry	crystal protein	toxins or putative toxins	PF00555
cya	edema factor, calmodulin sensitive adenylate cyclase	toxins or putative toxins	10956369
cytK	cytotoxin K, variant 1 and variant 2	toxins or putative toxins	114152686 and 30019265
entA	putative enetrotoxin, 2,3-dihydroxybenzoate-2,3-dehydrogenase	toxins or putative toxins	30023271
entFM	enterotoxin FM	toxins or putative toxins	30020092
hasA	hyaluronate syntase	capsular genes	10956340
hblA	hemolysin BL binding component, shorter variant	toxins or putative toxins	30021214
hblB	hemolysin BL binding component, longer variant	toxins or putative toxins	30021213
hblC	hemolysin BL lytic component L2	toxins or putative toxins	30021216
hblD	hemolysin BL lytic component L1	toxins or putative toxins	30021215
hlyII	hemolysin II	hemolysin genes	30021625
hlyIIR	tetR family transcriptional regulator	transcriptional regulators	31322346
InhA1	immune inhibitor A metalloprotease InhA1	Degradative enzymes and adhesins	30019435
InhA2	zinc-metalloprotease	Degradative enzymes and adhesins	30018848
lef	anthrax toxin, lethal factor	toxins or putative toxins	10956354
nheA	enterotoxin non-hemolytic lytic component L2	toxins or putative toxins	30019951
nheB	enterotoxin non-hemolytic lytic component L1	toxins or putative toxins	30019952
nheC	enterotoxin C	toxins or putative toxins	30019953
pagA	anthrax toxin, protective antigen	toxins or putative toxins	4894326
plcA	phosphatidylinositol-specific phospholipase	Degradative enzymes and adhesins	30021854
plcB	cI phosphatidylcholine-specific phospholipase C	Degradative enzymes and adhesins	30018852
plcR	transcriptional regulator	transcriptional regulators	358355901
a PFAM accession number
