# Supplementary material for: Production of hemolysin BL by Bacillus cereus group isolates of dairy origin is associated with whole-genome phylogenetic clade
Source: BMC Genomics. 2016 Aug 9;17:581. doi: 10.1186/s12864-016-2883-z (PMC4979109; doi:10.1186/s12864-016-2883-z)
Supplement: Additional file 4: Table S4. — Absolute core genome SNP distance for 69 B. cereus group isolates. (XLSX 61 kb) [file 12864_2016_2883_MOESM4_ESM.xlsx]

## Sheet: Table_S4
Presence/absence of 36 virulence genes in whole genome sequences of 69 B. cereus group isolates
Isolates	WGS clade	atxA	cya	lef	pagA	capA	capB	capC	capD	capE	cesA	cesB	cesC	bceT	cerA	cerB	cesD	clo	cytK	entA	entFM	hasA	hblA	hblB	hblC	hblD	hlyII	hlyIIR	InhA1	InhA2	nheA	nheB	nheC	plcA	plcB	plcR	cry (PFAM HMM)	cry (custom HMM)	cry (RAST)	cry (any method)
B. anthracis 2000031021	Clade III-a	0	0	0	0	1	1	1	1	1	0	0	0	0	1	0	0	1	0	1	1	0	0	0	0	0	1	1	1	1	1	1	1	0	1	1	0	0	0	0
B. anthracis 2002013094	Clade III-a	0	0	0	0	1	1	1	1	1	0	0	0	0	1	0	0	1	0	1	1	0	0	0	0	0	1	1	1	1	1	1	1	1	1	1	0	0	0	0
B. anthracis A16R	Clade III-a	1	1	1	1	0	0	0	0	0	0	0	0	0	1	0	0	1	0	1	1	1	0	0	0	0	1	1	1	1	1	1	1	1	1	1	0	0	0	0
B. anthracis A2012	Clade III-a	1	1	1	1	1	1	1	1	1	0	0	0	0	0	0	0	1	0	1	1	1	0	0	0	0	1	1	1	1	1	1	1	1	0	1	0	0	0	0
B. anthracis Ames Ancestor	Clade III-a	1	1	1	1	1	1	1	1	1	0	0	0	0	1	0	0	1	0	1	1	1	0	0	0	0	1	1	1	1	1	1	1	1	1	1	0	0	0	0
B. cereus 03BB102	Clade III-a	0	1	1	1	1	0	1	1	1	0	0	0	0	1	0	0	1	0	1	1	1	0	0	0	0	1	1	1	1	1	1	1	1	1	1	0	0	0	0
B. cereus 03BB87	Clade III-b	1	1	1	1	0	0	0	0	0	0	0	0	0	1	0	0	1	1	1	1	1	1	1	1	1	1	1	1	1	1	1	1	0	1	1	0	0	0	0
B. cereus 172560W	Clade IV	0	0	0	0	0	0	0	0	0	0	0	0	1	1	1	0	1	1	1	1	0	1	0	1	1	0	0	1	1	1	1	1	1	1	1	0	0	0	0
B. cereus AH187	Clade III-c	0	0	0	0	0	0	0	0	0	1	1	1	0	1	1	1	1	1	1	1	0	0	0	0	0	0	0	1	1	1	1	1	1	1	1	0	0	0	0
B. cereus AH820	Clade III-a	0	0	0	0	0	0	0	0	0	0	0	0	0	1	0	0	1	1	1	1	0	1	1	1	1	1	1	1	1	1	1	1	1	1	1	0	0	0	0
B. cereus ATCC 10876	Clade IV	0	0	0	0	0	0	0	0	0	0	0	0	1	1	1	0	1	1	1	1	0	1	1	1	1	0	0	1	1	1	1	1	1	1	1	0	0	0	0
B. cereus ATCC 10987	Clade III-c	0	0	0	0	0	0	0	0	0	0	0	0	0	1	1	0	1	1	1	1	0	0	0	0	0	0	0	1	1	1	1	1	1	1	1	0	0	0	0
B. cereus ATCC 14579	Clade IV	0	0	0	0	0	0	0	0	0	0	0	0	1	1	1	0	1	1	1	1	0	1	1	1	1	1	1	1	1	1	1	1	1	1	1	0	0	0	0
B. cereus ATCC 4342	Clade III-b	0	0	0	0	0	0	0	0	0	0	0	0	0	1	0	0	1	0	1	1	0	1	1	1	1	1	1	1	1	1	1	1	1	1	1	0	0	0	0
B. cereus B4264	Clade IV	0	0	0	0	0	0	0	0	0	0	0	0	1	1	1	0	1	1	1	1	0	1	1	1	1	0	0	1	1	1	1	1	1	1	1	0	0	0	0
B. cereus biovar anthracis CI	Clade III-a	1	1	1	1	1	1	1	1	1	0	0	0	0	1	1	0	1	0	1	1	1	0	0	0	0	1	1	1	1	1	1	1	1	1	1	0	0	0	0
B. cereus E33L	Clade III-a	0	0	0	0	0	0	0	0	0	0	0	0	0	1	1	0	1	1	1	1	0	0	0	0	0	1	1	1	1	1	1	1	1	1	1	0	0	0	0
B. cereus F	Clade III-c	0	0	0	0	0	0	0	0	0	0	0	0	1	1	1	0	1	0	1	1	0	0	0	0	0	0	0	1	1	1	1	1	1	1	1	0	0	0	0
B. cereus F65185	Clade IV	0	0	0	0	1	0	1	1	0	0	0	0	1	1	1	0	1	1	1	1	0	1	1	0	1	0	0	1	1	1	1	1	1	1	1	0	0	0	0
B. cereus FT9	Clade III-b	0	0	0	0	0	0	0	0	0	0	0	0	0	1	0	0	1	1	1	0	0	0	0	0	0	0	0	1	1	1	1	1	1	1	1	0	0	0	0
B. cereus m1293	Clade III-c	0	0	0	0	0	0	0	0	0	0	0	0	0	1	1	0	1	0	1	1	0	0	0	0	0	0	0	1	1	1	1	1	1	1	1	0	0	0	0
B. cereus Q1	Clade III-c	0	0	0	0	0	0	0	0	0	0	0	0	0	1	1	0	1	0	1	1	0	0	0	0	0	0	0	1	1	1	1	1	1	1	1	0	0	0	0
B. cereus Rock1-15	Clade IV	0	0	0	0	0	0	0	0	0	0	0	0	1	1	1	0	1	1	1	1	0	1	1	1	1	0	0	1	1	1	1	1	1	1	1	0	0	0	0
B. cereus Rock3-42	Clade III-a	0	0	0	0	0	0	0	0	0	0	0	0	0	1	0	0	1	1	1	1	0	0	0	0	0	1	1	1	1	1	1	1	1	1	1	0	0	0	0
B. cereus Rock4-2	Clade IV	0	0	0	0	0	0	0	0	0	0	0	0	1	1	1	0	1	1	1	1	0	1	1	1	1	0	0	1	1	1	1	1	1	1	1	0	0	0	0
B. cytotoxicus NVH 391-98	Clade VII	0	0	0	0	0	0	0	0	0	0	0	0	1	1	1	0	0	1	1	1	0	0	0	0	0	0	0	1	1	1	1	1	0	1	1	0	0	0	0
B. mycoides Rock1-4	Clade I	0	0	0	0	0	0	0	0	0	0	0	0	1	1	0	0	0	0	0	1	0	1	1	1	1	0	0	1	1	1	1	1	0	1	1	0	0	0	0
B. mycoides Rock3-17	Clade I	0	0	0	0	0	0	0	0	0	0	0	0	1	1	0	0	0	0	1	1	0	1	1	1	1	0	0	1	1	1	1	1	0	1	1	0	0	0	0
B. mycoides strain 219298	Clade I	0	0	0	0	0	0	0	0	0	0	0	0	1	1	0	0	1	0	1	1	0	1	0	1	1	0	0	1	1	1	1	1	0	1	1	0	0	0	0
B. pseudomycoides DSM 12442	Clade I	0	0	0	0	0	0	0	0	0	0	0	0	1	1	0	0	0	0	0	1	0	1	1	0	0	0	0	1	1	1	1	1	0	1	1	0	0	0	0
B. thuringiensis Al Hakam	Clade III-a	0	0	0	0	0	0	0	0	0	0	0	0	0	1	0	0	1	0	1	1	0	1	1	1	1	1	1	1	1	1	1	1	1	1	1	0	0	0	0
B. thuringiensis serovar andalousiensis BGSC 4AW1	Clade III-a	0	0	0	0	0	0	0	0	0	0	0	0	1	1	0	0	1	1	1	1	0	0	0	0	0	1	1	1	1	1	1	1	1	1	1	0	1	1	1
B. thuringiensis serovar finitimus YBT-020	Clade III-c	0	0	0	0	0	0	0	0	0	0	0	0	0	1	0	0	1	0	1	1	0	1	1	1	1	1	1	1	1	1	1	1	1	1	1	1	1	0	1
B. thuringiensis serovar galleriae HD-29	Clade IV	0	0	0	0	0	0	0	0	0	0	0	0	1	1	1	0	1	1	1	1	0	1	1	1	1	0	0	1	1	1	1	1	1	1	1	1	1	0	1
B. thuringiensis serovar huazhongensis BGSC 4BD1	Clade IV	0	0	0	0	0	0	0	0	0	0	0	0	1	1	1	0	1	0	1	1	0	1	1	1	1	0	0	1	1	1	1	1	1	1	1	0	1	1	1
B. thuringiensis serovar konkukian 97-27	Clade III-a	0	0	0	0	0	0	0	0	0	0	0	0	1	1	0	0	1	1	1	1	0	1	1	1	1	1	1	1	1	1	1	1	1	1	1	0	1	0	1
B. thuringiensis serovar kurstaki HD-1	Clade IV	0	0	0	0	0	0	0	0	0	0	0	0	1	1	0	0	1	1	1	1	0	1	1	1	1	0	0	1	1	1	1	1	1	1	1	1	1	0	1
B. thuringiensis serovar kurstaki T03a001	Clade IV	0	0	0	0	0	0	0	0	0	0	0	0	1	1	0	0	1	1	1	1	0	1	1	1	1	0	0	1	1	1	1	1	1	1	1	0	1	0	1
B. thuringiensis serovar kurstaki YBT-1520	Clade IV	0	0	0	0	0	0	0	0	0	0	0	0	1	1	0	0	1	1	1	1	0	1	1	1	1	0	0	1	1	1	1	1	1	1	1	1	1	0	1
B. thuringiensis serovar monterrey BGSC 4AJ1	Clade III-a	0	0	0	0	1	0	1	1	0	0	0	0	0	1	0	0	1	1	1	1	0	1	1	1	1	1	1	1	1	1	1	1	1	1	1	0	0	0	0
B. thuringiensis serovar pakistani T13001	Clade IV	0	0	0	0	0	0	0	0	0	0	0	0	1	1	0	0	1	1	1	1	0	1	1	1	1	0	1	1	1	1	1	1	1	1	1	0	1	0	1
B. thuringiensis serovar pondicheriensis BGSC 4BA1	Clade III-a	0	0	0	0	0	0	0	0	0	0	0	0	0	1	0	0	1	1	1	1	0	1	1	1	1	1	1	1	1	1	1	1	1	1	1	0	0	0	0
B. thuringiensis serovar pulsiensis BGSC 4CC1	Clade III-a	0	0	0	0	0	0	0	0	0	0	0	0	0	1	0	0	1	1	1	1	0	0	0	0	0	1	1	1	1	1	1	1	1	1	1	0	0	1	1
B. thuringiensis serovar tochigiensis BGSC 4Y1	Clade III-b	0	0	0	0	0	0	0	0	0	0	0	0	0	1	0	0	1	1	1	1	0	1	1	1	1	1	1	1	1	1	1	1	1	1	1	0	1	1	1
B. toyonensis BCT-7112	Clade V	0	0	0	0	0	0	0	0	1	0	0	1	1	1	1	0	1	0	1	1	0	1	1	1	1	0	0	1	1	1	1	1	1	1	1	0	0
B. weihenstephanensis KBAB4	Clade VI	0	0	0	0	0	0	0	0	0	0	0	0	0	1	1	0	1	0	1	1	0	1	0	1	1	0	0	1	1	1	1	1	1	1	1	0	1	1	1
B. weihenstephanensis WSBC 10204	Clade VI	0	0	0	0	0	0	0	0	0	0	0	0	0	1	1	0	1	0	1	1	0	1	1	1	1	0	1	1	1	1	1	1	1	1	1	0	0	0	0
FSL H7-0926	Clade VI	0	0	0	0	0	0	0	0	0	0	0	0	0	1	1	0	1	0	1	1	0	1	0	1	1	0	0	1	1	1	1	1	1	1	1	0	0	0	0
FSL H8-0482	Clade V	0	0	0	0	0	0	0	0	0	0	0	0	1	1	1	0	1	0	1	1	0	1	1	1	1	0	0	1	1	1	1	1	1	1	1	0	0	1	1
FSL H8-0488	Clade V	0	0	0	0	0	0	0	0	0	0	0	0	1	1	1	0	0	0	1	1	0	1	1	1	1	0	0	1	1	1	1	1	1	1	1	0	0	0	0
FSL K6-0040	Clade IV	0	0	0	0	0	0	0	0	0	0	0	0	1	1	1	0	1	1	1	1	0	1	1	1	1	1	1	1	1	1	1	1	1	1	1	0	0	1	1
FSL K6-0043	Clade IV	0	0	0	0	0	0	0	0	0	0	0	0	0	1	1	0	1	1	1	1	0	1	1	1	1	1	1	1	1	1	1	1	1	1	1	0	0	0	0
FSL K6-0067	Clade III-b	0	0	0	0	0	0	0	0	0	0	0	0	0	1	0	0	1	1	1	1	0	0	0	0	0	1	1	1	1	1	1	1	1	1	1	0	0	0	0
FSL K6-0069	Clade II	0	0	0	0	0	0	0	0	0	0	0	0	1	1	1	0	1	1	1	1	0	0	0	0	0	0	0	1	1	1	1	1	1	1	1	0	0	0	0
FSL K6-0073	Clade IV	0	0	0	0	0	0	0	0	0	0	0	0	1	1	1	0	1	1	1	1	0	1	1	1	1	0	0	1	1	1	1	1	1	1	1	0	1	1	1
FSL K6-0267	Clade VI	0	0	0	0	0	0	0	0	0	0	0	0	0	1	1	0	1	0	1	1	0	1	0	1	1	0	0	1	1	1	1	1	1	1	1	0	0	0	0
FSL M8-0117	Clade III-b	0	0	0	0	0	0	0	0	0	0	0	0	0	1	0	0	1	1	1	1	0	1	1	1	1	1	1	1	1	1	1	1	1	1	1	0	1	0	1
FSL W8-0003	Clade III-c	0	0	0	0	0	0	0	0	0	0	0	0	0	1	1	0	1	0	1	1	0	0	0	0	0	0	0	1	1	1	1	1	1	1	1	0	0	0	0
FSL W8-0050	Clade III-c	0	0	0	0	0	0	0	0	0	0	0	0	0	1	1	0	1	1	1	1	0	0	0	0	0	0	0	1	1	1	1	1	1	1	1	0	0	0	0
FSL W8-0169	Clade II	0	0	0	0	0	0	0	0	0	0	0	0	1	1	1	0	1	1	1	1	0	1	1	1	1	0	0	1	1	1	1	1	1	1	1	0	0	0	0
FSL W8-0268	Clade IV	0	0	0	0	0	0	0	0	0	0	0	0	1	1	1	0	1	1	1	1	0	1	1	1	1	1	1	1	1	1	1	1	1	1	1	0	0	0	0
FSL W8-0275	Clade III-a	0	0	0	0	0	0	0	0	0	0	0	0	0	1	0	0	1	1	1	1	0	0	0	0	0	1	1	1	1	1	1	1	1	1	1	0	0	0	0
FSL W8-0483	Clade III-a	0	0	0	0	0	0	0	0	0	0	0	0	0	1	0	0	1	0	1	1	0	0	0	0	0	0	0	1	1	1	1	1	1	1	1	0	0	0	0
FSL W8-0520	Clade III-c	0	0	0	0	0	0	0	0	0	0	0	0	0	1	1	0	1	1	1	1	0	0	0	0	0	0	0	1	1	1	1	1	1	1	1	0	0	0	0
FSL W8-0523	Clade III-c	0	0	0	0	0	0	0	0	0	0	0	0	0	1	1	0	1	1	1	1	0	0	0	0	0	0	0	1	1	1	1	1	1	1	1	0	0	0	0
FSL W8-0640	Clade IV	0	0	0	0	0	0	0	0	0	0	0	0	1	1	1	0	1	1	1	1	0	1	1	1	1	0	0	1	1	1	1	1	1	1	1	0	0	0	0
FSL W8-0767	Clade IV	0	0	0	0	0	0	0	0	0	0	0	0	1	1	1	0	1	1	1	1	0	1	1	1	1	0	0	1	1	1	1	1	1	1	1	0	0	0	0
FSL W8-0824	Clade IV	0	0	0	0	0	0	0	0	0	0	0	0	1	1	1	0	1	1	1	1	0	1	1	1	1	0	0	1	1	1	1	1	1	1	1	0	0	0	0
FSL W8-0932	Clade III-a	0	0	0	0	0	0	0	0	0	0	0	0	0	1	0	0	1	0	1	1	0	0	0	0	0	1	1	1	1	1	1	1	1	1	1	0	0	0	0
WGS, whole genome sequence; HMM, Hidden Markov Model
